# Supplementary material for: Self-Associated 1,8-Naphthalimide as a Selective Fluorescent Chemosensor for Detection of High pH in Aqueous Solutions and Their Hg2+ Contamination
Source: Sensors (Basel). 2022 Dec 30;23(1):399. doi: 10.3390/s23010399 (PMC9824833; doi:10.3390/s23010399)
Supplement: Supplementary file 1 [file sensors-23-00399-s001.zip]

Archive with 1 entries (1 files):
- sensors-2082939-supplementary.pdf
